# Supplementary material for: Impaired glucose utilization in the brain of patients with delirium following hip fracture
Source: Brain. 2023 Sep 2;147(1):215–23. doi: 10.1093/brain/awad296 (PMC10766236; doi:10.1093/brain/awad296)
Supplement: awad296_Supplementary_Data [file awad296_supplementary_data.zip]

Archive with 2 entries (2 files):
- brain-2022-02257-File007.pdf
- brain-2022-02257-File008.pdf
